# Supplementary material for: Provenance and deposition of a lithified volcanic-rich layer (VRL-5.5) at 5.5 Ma from Central Apennines (Italy)
Source: Sci Rep. 2023 Apr 27;13:6880. doi: 10.1038/s41598-023-33256-2 (PMC10140287; doi:10.1038/s41598-023-33256-2)
Supplement: Supplementary file 8 — Supplementary Information 8. [file 41598_2023_33256_MOESM8_ESM.xlsx]

## Sheet: Tab. S1
Tab. S1 SVT-2 and CAC sample locations, labels and thicknesses
latitude	longitude	location	labels from bottom to top	thickness
42°07'65'' N	13°59'49'' E	San Vittorino	SVT-2-bottom, SVT-2-middle, SVT-2-top1, SVT-2-top2	~ 80 cm
42°14'10'' N	13°53'29'' E	Castiglione a’ Casauria	CAC-1, CAC-1a, CAC-2, CAC-2a, CAC-3, CAC-3b, CAC-3a, CAC-4, CAC-4b, CAC-4a, CAC-5, CAC-6b, CAC-6a, CAC-7, CAC-7a	215 to 230 cm

## Sheet: Tab. S2
Tab. S2 Sites of VRL-5.5 reported in previous studies
location	latitude	longitude	label	encasing formation	reference
Bisenti	42°32'02'' N	13°45'04'' E	B	Laga Fm., post-evaporitic member	Trua et al. 2010
Civitella del Tronto	42°46'25'' N	13°40'34'' E	CV	Laga Fm., post-evaporitic member	Trua et al. 2010
Colle Gallo	42°53'10'' N	13°36'15'' E	CG	Laga Fm., post-evaporitic member	Carloni et al. 1974; Trua et al. 2010
Amandola	43°00'15'' N	13°22'53'' E	A	Laga Fm., post-evaporitic member	Guerrera et al. 1986
Camporotondo	43°08'11'' N	13°16'05'' E	CR	Laga Fm., post-evaporitic member	Bassetti et al. 1994; Carloni et al. 1974; Potere et al. 2022; Trua et al. 2010
Maccarone	43°24'24'' N	13°06'42'' E	M	San Donato Fm.	Bassetti et al. 1994; Carloni et al. 1974; Trua et al. 2011
Calcinelli	43°45'02'' N	12°55'53'' E	A	San Donato Fm.	Guerrera et al. 1986
Santa Marina	43°55'55'' N	12°51'56'' E	SM	San Donato Fm.	Trua et al. 2010
Casteldimezzo	43°57'27'' N	12°48'24'' E	CM	San Donato Fm.	Trua et al. 2010
Piavola	44°01'43'' N	12°07'54'' E	P	Di Tetto Fm.	Cremonini and Farabegoli, 1982; Roveri et al. 1998; Trua et al. 2010
Campea	44°02'55'' N	12°06'03'' E	C	Di Tetto Fm.	Cremonini and Farabegoli, 1982; Trua et al. 2010
Serredi quarry	43°29'46'' N	10°27'24'' E	SQ	Argille e gessi del Fiume Era Morta Fm.	Aldinucci et al. 2005

## Sheet: Tab. S3
Tab. S3 Bulk compositions of selected SVT-2 and CAC, plus CR (Potere et al. 2022) samples (raw data)
	this study								Camporotondo - Potere et alii, 2022
major oxides (wt.%)	SVT-2-bottom	SVT-2-top1	mean	st.dev.	CAC-1a	CAC-3b	mean	st.dev.	CR-1	CR-3-top	CR-11	mean	st. dev.
SiO2	64.8	63.5	64.2	0.919239	69.1	66.3	67.7	1.9799	66.5	66.5	61.3	64.8	3
TiO2	0.1	0.2	0.2	0.0707107	0.1	0.2	0.2	0.0707107	0.2	0.2	0.3	0.2	0.1
Al2O3	12.3	12.8	12.6	0.353553	12.1	11.7	11.9	0.282843	12.4	11.9	12.2	12.2	0.2
Fe2O3	1.1	0.6	0.9	0.353553	0.9	1.1	1	0.141421	1.4	0.9	1.3	1.2	0.3
FeO	0.9	1.5	1.2	0.424264	0.8	1	0.9	0.141421	1.3	1.4	1.5	1.4	0.1
MnO	0	0	0	0	0	0	0	0	0	0	0	0	0
MgO	1.4	1.1	1.3	0.212132	1.1	1.8	1.5	0.494975	1.7	1.4	1.9	1.7	0.3
CaO	3.3	4.3	3.8	0.707107	1.1	1.7	1.4	0.424264	2.3	2.5	5.3	3.4	1.7
Na2O	2.8	2.6	2.7	0.141421	2.3	1.8	2.1	0.353553	2.8	2.9	2.2	2.6	0.4
K2O	2.2	2.3	2.3	0.0707107	1.8	1.8	1.8	0	2.6	2.5	2.5	2.5	0
alkalis	5	4.9	5	0.0707107	4.1	3.6	3.9	0.353553	5.3	5.4	4.7	5.1	0.4
tot	89.2	89.2	89.2	0	89.5	87.4	88.5	1.48492	91.1	90.2	88.5	89.9	1.3
CO2	2.1	2.8	2.5	0.494975	0	1.1	0.6	0.777817	1.3	1.8	3.4	2.2	1.1
H20-	2	1.5	1.8	0.353553	3.3	4.5	3.9	0.848528	1.3	0.9	1.3	1.2	0.2
H20+	6.2	6.8	6.5	0.424264	6.5	6.2	6.4	0.212132	6.6	6.4	6.1	6.4	0.3
H20	8.2	8.2	8.2	0	9.8	10.7	10.3	0.636396	7.9	7.3	7.4	7.5	0.3
Stot	0.5	0	0.3	0.353553	0	0.1	0.1	0.0707107	0.1	0.1	0.1	0.1	0
CO2+H20+Stot	10.8	11.2	11	0.282843	9.9	11.8	10.9	1.3435	9.3	9.1	10.9	9.8	1
major oxides+ CO2+H20+Stot	99.9	100.3	100.1	0.282843	99.4	99.2	99.3	0.141421	100.3	99.3	99.4	99.7	0.6
LOI	10.9	11	11	0.0707107	10.5	12.5	11.5	1.41421	9.5	9.5	11.4	10.1	1.1
major oxides+LOI	100	100.1	100	0.0707107	100	99.9	100	0.0707107	100.6	99.6	99.9	100	0.5
Footnotes: H20- is moisture, determined at 105 °C; H20+ is structural water, determined at 1000 °C; LOI = Loss of Ignition

## Sheet: Tab. S4
Tab. S4 Grain-size parameters quantified by 2D image analysis of SVT-2 and CAC, plus CR (Potere et al. 2022) samples
sample	SVT-2						CAC									CR (Camporotondo, Marche, Italy - Potere et alii, 2022)
	bottom	middle	top1	top2	mean	st.dev.	1	1a	2	2a	3	3b	3a	mean	st.dev.	1	2-bottom	2-top	3-top	5	7	9	11	mean	st.dev.
MZ	5.92	5.94	5.88	5.78	5.88	0.0711805	5.9	5.85	5.96	5.99	5.91	6.14	6.01	5.96	0.0946673	5.85	5.87	5.71	5.68	5.6	5.61	5.66	5.78	5.72	0.103372
σi	0.6	0.63	0.66	0.71	0.65	0.0469042	0.69	0.7	0.62	0.6	0.69	0.45	0.57	0.62	0.0893895	0.67	0.58	0.66	0.71	0.85	0.81	0.66	0.66	0.7	0.0884792
SKi	-0.18	-0.2	-0.2	-0.19	-0.19	0.00957427	-0.26	-0.21	-0.23	-0.23	-0.24	-0.19	-0.18	-0.22	0.0282843	-0.18	-0.15	-0.12	-0.15	-0.2	-0.18	-0.12	-0.14	-0.155	0.029277
KG	0.91	0.99	0.95	0.89	0.94	0.0443471	1.05	0.92	1.1	1.03	1	1.05	1.01	1.02	0.0558911	1	0.97	0.86	1	1.05	0.93	0.88	0.99	0.96	0.0650275
Footnotes: MZ graphic mean; σi inclusive graphic standard deviation; SKi inclusive graphic skewness; KG graphic kurtosis as reported in Baiyegunhi et al. 2017 and Merico et al. 2020
MZ= (Φ16 + Φ50 + Φ84) / 3;
σi = [(Φ84 - Φ16) / 4] + [(Φ95 - Φ5) / 6.6];
SKi = {(Φ84 + Φ16 - 2Φ50) / [2(Φ84 - Φ16)]} + {(Φ95 + Φ5 - 2Φ50) / [2(Φ95 - Φ5)]};
KG = (Φ95 - Φ5) / [2.44(Φ75 - Φ25)].

## Sheet: Tab. S5
Tab. S5 Trace elements from bulk analysis of SVT-2 and CAC, plus literature (where available) samples
	this study				Potere et al. 2022			Trua et al. 2010					Aldinucci et al. 2005
trace elements (ppm)	SVT-2-bottom	SVT-2-top1	CAC-1a	CAC-3b	CR-1	CR-3 top	CR-11	P	SM	CM	M16	CR	SQ
Be	3	4	3	3	4	4	4						8
Sc	5	6	6	7	6	7	8						4
V	8	14	8	15	17	17	34	7	11	24	6	21	2
Cr	< 20	50	< 20	< 20	< 20	< 20	40						2
Co	2	2	< 1	2	4	4	5						0
Ni	6	29	2	7	13	8	19
Cu	22	26	23	20	40	30	30						9
Zn	78	89	77	107	128	96	70
Ga	16	17	17	17	24	23	23						21
Ge	1	1	1	1	2	1	1
As	46	34	34	35	42	36	27
Rb	134	143	78	72	115	107	119	60	160	142	167	100	293
Sr	438	700	2470	2833	151	154	296	107	138	351	147	171	16
Y	25	27	26	25	25	26	26	25	28	26	31	28	52
Zr	101	161	149	123	108	122	131	152	139	190	104	129	216
Nb	7	9	7	8	8	9	10	nd	nd	10	8	nd	14
Mo	< 2	< 2	< 2	< 2	< 2	< 2	< 2
Ag	< 0.5	0.6	0.5	0.5	0.5	0.5	0.5
Cd	< 0.5	< 0.5	< 0.5	< 0.5	< 0.5	< 0.5	< 0.5
In	< 0.2	< 0.2	< 0.2	< 0.2	< 0.2	< 0.2	< 0.2
Sn	9	9	8	9	10	8	7
Sb	4.2	2.8	2.9	4.1	7.7	5.4	3.1
Cs	19.1	20.6	14.8	12.5	17.2	17	13.9	17	24	15	20	21	49
Ba	425	532	428	345	362	414	350	384	683	524	661	426	297
La	42.7	44.5	42.4	39.6	40.6	40.1	38.8	48	46	40	45	50	60
Ce	84.9	88	82.3	76.5	81.1	79.2	79	84	79	80	87	90	126
Pr	9.18	9.62	9.21	8.7	9	8.86	8.79	nd	nd	9	9	nd	14
Nd	32.2	34	32.8	30.7	34.3	33.8	33.7	29	25	31	33	30	50
Sm	6.2	6.8	6.6	6.2	6.6	6.8	6.5	6	6	6	7	6	10
Eu	0.43	0.53	0.52	0.57	0.54	0.56	0.69	1	1	1	nd	1	0
Gd	5.2	5.4	5.5	5.3	5	5.3	5.3	nd	nd	5	6	nd	8
Tb	0.8	0.9	0.8	0.8	0.8	0.9	0.9	1	1	1	1	1	1
Dy	4.8	5.2	5.1	4.9	4.9	5.1	5.1	nd	nd	5	6	nd	8
Ho	0.9	1	0.9	0.9	0.9	1	1	nd	nd	1	1	nd	2
Er	2.7	2.8	2.8	2.6	2.7	2.8	2.8	nd	nd	3	3	nd	5
Tm	0.39	0.43	0.4	0.41	0.41	0.4	0.42	nd	nd	nd	nd	nd	1
Yb	2.6	2.8	2.5	2.5	2.6	2.7	2.7	3	3	3	3	3	5
Lu	0.39	0.42	0.37	0.35	0.43	0.41	0.41	nd	nd	nd	nd	nd	1
Hf	3.8	5.1	4.7	4.1	3.7	4	4.1	4	4	6	4	4	8
Ta	1	1	1	0.9	1.1	1	1	1	1	1	1	1	2
W	5	5	24	3	2	2	2
Tl	0.7	0.8	0.5	0.6	0.6	0.5	0.5						3
Pb	70	80	59	76	95	91	39	78	55	49	83	90	59
Bi	0.4	< 0.4	0.4	0.6	0.9	0.6	< 0.4
Th	24.4	23.8	22.6	21.4	23.4	22.1	19.4	24	24	19	22	26	51
U	6.6	6.1	6.1	5.9	6.4	6.4	5.5	7	6	7	7	7	14

## Sheet: Tab. S6
Tab. S6 Micro-chemical composition of SVT-2 and CAC glassy matrixes determined by EPMA compared with VRL-5.5 from previous investigations (raw data)
	SVT-2										CAC																Trua et alii, 2010										Carloni et alii, 1974			Guerrera et alii, 1986					Aldinucci et alii, 2005	Potere et alii, 2022
major oxides (wt.%)	bottom (8)	st.dev	middle (10)	st.dev	top1 (11)	st.dev	top2 (6)	st.dev	SVT mean	SVT st.dev	1 (8)	st.dev.	1a (7)	st.dev.	2 (8)	st.dev.	2a (6)	st.dev.	3 (9)	st.dev.	3b (6)	st.dev.	3a (7)	st.dev.	CAC mean	CAC st.dev.	P (18)	st.dev.	SM (35)	st.dev.	CM (2)	st.dev.	M16 (5)	st.dev.	CR (10)	st.dev.	CG	M	CR	A	CA	SQ	CG	M	CR	CR-1 (10)	st.dev	CR-2-bottom (14)	st.dev
SiO2	71.4	0.2	71.5	0.7	70.9	0.9	71.3	1.1	71.3	0.3	70.6	1	70.3	0.9	70.5	1.1	71.2	0.7	70.8	0.8	70.9	1.1	71.4	1.3	70.8	0.4	72.3	0.7	71.9	0.1	71.7	0	71.4	0.5	71.9	0.2	70.3	70.6	70.6	73.1	70.8	71.4	70.5	64.8	73.5	73	0.4	73	0.6
TiO2	0.1	0.1	0.1	0	0.1	0	0.1	0	0	0	0.1	0	0.1	0.1	0.1	0	0.1	0.1	0.1	0	0.1	0	0.1	0.1	0.1	1.49897e-17	0.1	0	0.1	0	0.1	0	0.1	0	0.1	0	0.1	0.1	0.1	0.1	0.1	0.1	0	0.1	0.1	0.1	0	0.1	0
Al2O3	12.1	0.1	11.9	0.4	12	0	13.4	0.2	12.4	0.704746	13.5	0.4	13.6	0.3	13.8	0.2	13.6	0.2	13.6	0.5	13.6	0.5	13.1	1.1	13.5	0.21492	12.4	0.3	12.7	0.2	12.7	0	12.7	0.1	12.6	0	13.5	13.6	13.4	12.9	13.7	13.3	12.5	14.4	15.5	12.3	0.1	12.4	0.3
FeO	1.1	0.1	1.1	0.1	1.2	0.1	1.2	0	1.2	0.057735	1.2	0.2	1.2	0.1	1.2	0.1	0.9	0.2	1.1	0.3	1.2	0.1	1.1	0.2	1.1	0.11127	1.2	0.1	1.1	0.1	1.2	0.1	1.1	0	1.1	0.1	0.4	0.3	0.2	1.2	1.2	0	0	1.5	2.2	1.2	0.1	1.2	0.1
MnO	0	0	0	0	0.1	0	0	0	0	0.05	0	0	0.1	0	0	0	0	0	0	0	0	0	0	0	0	0.0377964	0	0	0	0	0.1	0	0	0	0	0	0	0	0	0	0	0	0	0.2	0	0	0	0	0
MgO	0.1	0	0.1	0	0.1	0	0.1	0	0.1	0	0.1	0	0.1	0	0.1	0	0.1	0	0.1	0	0.1	0	0.1	0	0.1	1.49897e-17	0	0	0.1	0	0.1	0	0.1	0	0	0	0.4	0.4	0.4	0.1	0.1	0	0.1	1	0.2	0.1	0	0.1	0
CaO	0.7	0.1	0.7	0.2	0.8	0.1	0.7	0	0.7	0.05	0.9	0.2	0.8	0.1	0.8	0.1	0.7	0.1	0.9	0.2	0.7	0	0.7	0.1	0.8	0.0899735	0.7	0.1	0.8	0.1	0.8	0	0.8	0	0.7	0	1	0.9	0.8	0.7	1	0.8	3.2	2.3	1.2	0.7	0	0.7	0.1
Na2O	3.5	0.1	3.2	0.4	3.3	0.3	3.4	0.3	3.4	0.129099	3.3	0.2	3.2	0.2	3.2	0.3	3.2	0.2	3	0.3	3.1	0	3.2	0.1	3.2	0.095119	3.3	0.3	3.2	0.3	3.4	0.1	3.4	0.2	3.6	0.2	4	3.7	4.1	1.9	2.2	2.6	1.3	2.3	2.8	3.9	0.1	3.9	0.2
K2O	3	0.1	3.3	0.7	2.7	0.3	3	0.7	3	0.244949	2.2	0.4	2.3	0.2	2.4	0.5	2.1	0.1	2.4	0.7	2.2	0.2	2.6	0.8	2.3	0.167616	2.3	0.1	3.6	0.2	3.2	0	4.2	0.3	2.3	0.2	2.9	3.2	2.5	2.3	2.5	2.6	1.3	4.2	3.8	2.4	0.2	2.5	0.2
alkalis	6.5	0.2	6.5	0.3	6	0.6	6.4	0.9	6.4	0.238048	5.5	0.5	5.4	0.4	5.6	0.7	5.3	0.2	5.5	0.6	5.3	0.4	5.8	0.9	5.5	0.177281	5.5	0.2	6.8	0.2	6.6	0.1	7.6	0.2	5.9	0.2	6.9	6.9	6.5	4.2	4.7	5.1	2.6	6.5	6.6	6.3	0.3	6.4	0.4
totFeO	92	0.4	92	0.8	91.2	0.9	93.3	1.9	92.1	0.869387	92	0.7	91.7	0.5	92.3	1.5	92	0.5	92.2	0.5	92	0.8	92.4	0.7	92.1	0.234013	92.4	0.3	93.5	0.7	93.2	0.3	93.8	0.7	92.5	0.4	92.6	92.8	92.1	92.4	91.6	90.7	88.7	90.8	100	93.7	0.6	94	0.9
Footnotes: in brackets with the sample tag the numbers of analysed points. Values for Aldinucci et al. 2005 should already be a dry recalculation, even if not specified in the original paper
[truncated: 14 more columns]
